# Supplementary material for: Modulating the Graphitic Domains and Pore Structure of Corncob-Derived Hard Carbons by Pyrolysis to Improve Sodium Storage
Source: Molecules. 2023 Apr 20;28(8):3595. doi: 10.3390/molecules28083595 (PMC10143560; doi:10.3390/molecules28083595)
Supplement: Supplementary file 1 [file molecules-28-03595-s001.zip]

Archive with 1 entries (1 files):
- molecules-2285963-supplementary.pdf
